# Supplementary material for: Non-canonical Wnt signalling regulates scarring in biliary disease via the planar cell polarity receptors
Source: Nat Commun. 2020 Jan 23;11:445. doi: 10.1038/s41467-020-14283-3 (PMC6978415; doi:10.1038/s41467-020-14283-3)
Supplement: Supplementary file 4 — Source Data [file 41467_2020_14283_MOESM4_ESM.xlsx]

## Sheet: Figure 1b
JnkT183/Y185 Positivity	non-diseased	Primary Sclerosing Cholangitis
	30	89.653
	28	58.659
	16	10.498
	29.5	40.588
	11	75.659
	3	90.56
	32.5	15.568
	10.8	20.578
	8.75	68.365
	9.6	73.5
cJun positivity	non-diseased	Primary Sclerosing Cholangitis
	70	89.568
	73.5	78.965
	68.56	10.358
	70.569	70.491
	59.53	12.565
	30.125	50.515
	0	49.654
	56.8	12.65
	3.563	53.68
	1.568	68.567
cJunS73 positivity	non-diseased	Primary Sclerosing Cholangitis
	18.65	20.58
	12.865	34.869
	6.235	10.56
	16.98	50.578
	17.26	8.579
	15.568	32.51
	0	30.956
	4.5	10.61
	2.568	85.65
	1.035	49.58
ratio of cJun:pcJunS73 posoitive cells	non-diseased	Primary Sclerosing Cholangitis
	0.266429	0.22977
	0.175034	0.441575
	0.0909422	1.0195
	0.240616	0.71751
	0.289938	0.68277
	0.51678	0.643571
	0	0.623434
	0.0792254	0.838735
	0.720741	1.59557
	0.660077	0.723088

## Sheet: Figure 1d
JnkT183/Y185 Positivity	control	DDC day 5	TAA 8 weeks
	4.51	80.41	40.65
	2.909	76.5	38.69
	5.423	21.4	55.68
	8.904	66.81	60.15
	7.86		15.86
	10.568
	8.57
	15.869
	4.569
cJun positivity	control	DDC day 5	TAA 8 weeks
	89.9	89.658	87.56
	98.69	97.545	75.465
	97.564	95.875	86.659
	91.5	94.57	69.492
	89.563		74.56
	75.658
	91.587
	92.567
	95.69
cJunS73 positivity	control	DDC day 5	TAA 8 weeks
	2.801	72.56	64.541
	2.954	70.86	50.87
	3.74	54.65	70.694
	2.986	38.647	55.512
	5.869		63.786
	10.659
	3.8965
	7.568
	2.5689
ratio of cJun:pcJunS73 posoitive cells	control	DDC day 5	TAA 8 weeks
	0.0311568	0.809298	0.737106
	0.0299321	0.726434	0.674087
	0.0383338	0.570013	0.815772
	0.0326339	0.40866	0.798826
	0.0655293		0.855499
	0.140884
	0.0425442
	0.081757
	0.0268461

## Sheet: Figure 1e
Ctgf mRNA expression	day 0	day 5	day 14
	35.0174	60.7579	43.562
	50.7668	51.8043	46.3661
	22.9433	92.7323	25.2813
	43.2612	41.9326	35.3834
	40.2244	42.0782	34.1781
Mmp7 mRNA expression	day 0	day 5	day 14
	199.466	7106.88	19282.4
	586.099	2665.15	4211.15
	731.645	1370.04	11828.7
	1038.3	3848.28	18179.2
	1116.68	1801.52	18625.6
Ctgf mRNA expression	uninjured	TAA
	2.34567	67.884
	1	94.0268
	2.16595	58.892
	1.92519	86.8227
	3.69353	93.0542
Ctgf mRNA expression	uninjured	TAA
	2.93834	714.109
	1.7411	634.73
	1	279.17
	1.41912	484.382
	1.12896	489.444

## Sheet: Figure 2b
Ctgf mRNA DDC	vehicle	porcupine-i
	6.87254	2.44894
	8.13613	2.70527
	6.29684	2.73508
	6.85318	1
	8.0209	2.72907
	8.6666	2.61328
	7.865	3.79917
	8.65	2.17283
Mmp7 mRNA DDC	vehicle	porcupine-i
	2.64718	1.17283
	4.31691	1.85961
	3.48802	3.18215
	7.21	2.5403
	4.83998	2.54322
	7.33603	4.75683
	6.589	3.21
	7.235	1
Ctgf mRNA TAA	vehicle	porcupine-i
	0.574349	0.188809
	1	0.28302
	0.392292	0.282241
	0.311003	0.141121
	0.32421	0.210954
Mmp7 mRNA TAA	vehicle	porcupine-i
	0.65293	0.223756
	0.820448	0.401925
	1	0.568408
	0.792784	0.116226
	0.691183

## Sheet: Figure 2c
DDC JnkT183/Y185 positive nuclei	vehicle	porcupine-i
	86.6532	25.965
	48.695	55.457
	74.986	21.586
	56.658	33.965
	60.654	16.5647
	61.896	34.5689
		30.6587
		37.896
DDC cJunS73 positivitive nuclei	vehicle	porcupine-i
	49.567	27.659
	54.658	58.235
	37.569	24.46
	50.8965	23.568
	38.65	32.356
	42.568	11.548
		15.4952
		22.6357
TAA JnkT183/Y185 positive nuclei	vehicle	porcupine-i
	40.863	10.654
	46.8965	11.567
	32.658	29.567
	31.56	26.654
	39.564	24.86
TAA cJunS73 positivitive nuclei	vehicle	porcupine-i
	61.568	8.5689
	58.952	12.57
	49.56	4.5684
	65.896	16.561
	35.678	10.658

## Sheet: Figure 2d
Krt19 positivity DDC	vehicle	porcupine-i		Krt19 positivity TAA	vehicle	porcupine-i
	2.14642	0.874129			5.6008	3.0307
	1.73202	1.73653			5.3067	3.2237
	1.17284	2.21868			5.7838	4.8919
	3.34916	1.71831			2.2952	1.4739
	2.46162	2.00513			4.0822	5.9301
	1.38904	0.747825
	2.896
	1.19865
Desmin positivity DDC	vehicle	porcupine-i		Desmin positivity TAA	vehicle	porcupine-i
	5.7557	8.6555			1.33667	11.2461
	4.7129	10.5497			7.35482	2.10415
	6.523	4.4239			2.79811	2.38607
	6.4614	4.8561			2.20226	3.56638
	4.7744	7.9762			3.42297	4.82568
	22.1097	10.7627
	6.665
	18.6585
PSR positivity DDC	vehicle	porcupine-i		PSR positivity TAA	vehicle	porcupine-i
	3.0087	2.5702			10.6436	5.7502
	3.7388	2.7659			7.1026	4.0679
	4.3304	2.1815			7.851	5.5132
	5.3707	1.8143			6.3313	4.4889
	7.02	2.503			7.9426	6.205
	2.1121	1.948
	2.6554
	2.8602
Collagen -1 positivity DDC	vehicle	porcupine-i		Collagen -1 positivity TAA	vehicle	porcupine-i
	9.1969	7.1309			13.1068	8.2559
	7.4891	5.943			18.8727	10.1281
	6.8987	5.4434			11.0589	9.6762
	7.5988	4.9463			16.3313	8.7854
	4.3348	5.3791			16.8079	8.5548
	5.7006	2.3978
	11.5201
	10.4946

## Sheet: Figure 3a
Wnt5a mRNA expression	uninjured	DDC
	0.457284	0.198938
	1.19794	0.428287
	0.640451	2.07877
	1.1739	5.3825
	0.730638	3.13727
	1.79979	67.2721
		15.1523
		108.8
		12.5514
		56.5858
		101.197
Wnt5a mRNA expression	uninjured	TAA
	0.5696	8.5679
	1.56895	6.4578
	4.3564	4.2356
	0.3568	12.653

## Sheet: Figure 3c
mRNA expression Ctgf	LysMCre::Wnt5aWT/WT	LysMCre::Wnt5aflox/flox
	11.9252	1.07549
	11.1892	2.30537
	14.8769	1.99308
	12.2579	1
	12.488	1.73508
	13.2378
mRNA expression Mmp7	LysMCre::Wnt5aWT/WT	LysMCre::Wnt5aflox/flox
	3.28297	1.47939
	11.7533	3.97605
	7.06162	3.77334
	4.64282	1.86607
	14.8769	1
	13.0412

## Sheet: Figure 3d
Krt19 positivity DDC	LysMCre::Wnt5aWT/WT	LysMCre::Wnt5aflox/flox
	0.6537	1.0139
	1.3745	0.3009
	0.8098	0.6558
	1.1216	0.7202
	0.9012	3.5576
	1.2013	1.9923
	0.7551
Desmin positivity DDC	LysMCre::Wnt5aWT/WT	LysMCre::Wnt5aflox/flox
	3.9691	5.0473
	3.3566	4.7207
	5.809	1.244
	2.3474	4.653
	4.4752	2.9789
	1.7526
PSR positivity DDC	LysMCre::Wnt5aWT/WT	LysMCre::Wnt5aflox/flox
	4.0827	1.7837
	5.0837	2.4591
	4.8051	3.3827
	4.6619	2.0497
	7.3964	2.5632
	3.3655
Collagen -1 positivity DDC	LysMCre::Wnt5aWT/WT	LysMCre::Wnt5aflox/flox
	11.7595	6.5809
	13.1983	6.5479
	14.469	8.8732
	12.1732	3.7659
	10.3516	6.9769
	8.3849

## Sheet: Figure 3e
mRNA expression Ctgf	LysMCre::Wnt5aWT/WT	LysMCre::Wnt5aflox/flox
	33.1831	19.5482
	40.91	25.8773
	61.3929	32.0782
	27.6917	1
mRNA expression Mmp7	LysMCre::Wnt5aWT/WT	LysMCre::Wnt5aflox/flox
	8.37526	2.90795
	7.12874	6.04189
	7.9897	5.67649
	6.865	1

[truncated: 28 more sheets: Figure 3f, Figure 4a, Figure 4c, Figure 4d, Figure 5b, Figure 5c, Figure 5d, Figure 5e, Figure 5f, Figure 5g, Figure 6b, Figure 6c, Figure 6e, Figure 6f, Figure 6g, Figure 6h, Supplementary Figure 1a, Supplementary Figure 1f, Supplementary Figure 1g, Supplementary Figure 2a …]
